# Supplementary material for: Network supporting contextual fear learning after dorsal hippocampal damage has increased dependence on retrosplenial cortex
Source: PLoS Comput Biol. 2018 Aug 7;14(8):e1006207. doi: 10.1371/journal.pcbi.1006207 (PMC6097702; doi:10.1371/journal.pcbi.1006207)
Supplement: S1 Data — Organized by subject, group and total freezing time. (XLSX) [file pcbi.1006207.s009.xlsx]

## Sheet: exp1_dhpc_cmc
Subject	Grupo	Total
1	SHAM	193
2	SHAM	160
3	SHAM	168
4	SHAM	85
5	SHAM	156
6	SHAM	282
7	SHAM	169
8	SHAM	37
9	SHAM	128
10	SHAM	195
11	SHAM	77
12	SHAM	291
13	dHPC	225
14	dHPC	125
15	dHPC	11
16	dHPC	198
17	dHPC	192
18	dHPC	209
19	dHPC	90
20	dHPC	10
21	dHPC	33
22	dHPC	79
23	dHPC	152
24	dHPC	18
25	Imm	35
26	Imm	43
27	Imm	27
28	Imm	25
29	Imm	28
30	Imm	33
31	Imm	8
32	Imm	34
