# Supplementary material for: Network supporting contextual fear learning after dorsal hippocampal damage has increased dependence on retrosplenial cortex
Source: PLoS Comput Biol. 2018 Aug 7;14(8):e1006207. doi: 10.1371/journal.pcbi.1006207 (PMC6097702; doi:10.1371/journal.pcbi.1006207)
Supplement: S2 Data — Organized by subject, group and brain region. (XLSX) [file pcbi.1006207.s010.xlsx]

## Sheet: dados_dhpc
Group	LAVM	LADL	LAVL	BLA	BLP	BLV	CeC	CeL	CeM	dDG	dCA1	dCA3	vCA1	vCA3	vDG	Ment	Cent	DLE	DIE	VIE	Por	Per_35	Per_36	vSub	RSGv	RSGd	RSC	Cg1	PrL	IL
dHPC	1470.15	1547.5	945.138	1052.52	830.441	816.782	2325.52	2336.78	1598.98	0	0	0	1017.5	802.365	1123.77	1082.93	1192.75	999.628	642.124	826.615	2729.04	1949.91	2531.49	339.113	3586.71	2447.8	1808.86	1138.35	1819.36	2241.08
dHPC	1147.08	1227.92	1138.03	888.731	845.978	914.095	1406.09	1494.89	573.576	0	0	0	1166.8	1122.31	1072.79	1341.86	1860.63	1383.79	1188.33	896.033	2266.62	1171.84	1641.02	775.463	1303.07	1990.57	1645.04	1946.1	1367.82	939.929
dHPC	1023.5	1146.68	337.107	926.556	366.95	833.559	2386.31	3146.77	2321.66	0	0	0	312.297	1407.19	1436.32	1823.86	2376.67	424.148	997.682	1638.36	631.811	763.019	488.251	673.982	108.486	8.72853	47.8951	281.07	812.619	2889.23
dHPC	1213.96	1320.42	859.385	1033.49	926.107	895.508	1877.8	1903.68	628.111	0	0	0	228.889	249.504	417.399	1285.58	1174.9	690.874	903.591	1045.87	1001.98	1230.59	1615.2	213.118	1721.63	1759.96	889.604	1284	1651.56	1756.11
dHPC	918.313	1132.21	612.32	644.091	685.937	770.054	940.274	911.962	244.373	0	0	0	47.1422	18.2972	88.4067	1019.46	1051.24	946.971	1138.65	1154.59	1375.07	708.108	997.11	201.317	1484.05	1832.32	991.314	1284.46	1190.71	1269.84
dHPC	1344.95	1408.75	1118.19	874.024	864.245	613.132	1606.71	1776.2	972.787	0	0	0	1249.71	1134.45	1179.99	1682.6	1629.17	1381.15	1351.7	1646.54	2296.7	1732.99	2198.46	371.604	991.996	1405.76	2091.08	1883.11	1591.39	1520.65
dHPC	1142.19	1399.36	607.405	637.546	317.407	589.913	1482.55	1974.3	1134.49	0	0	0	258.76	294.124	844.503	837.829	884.822	1082.09	1408.27	1700.1	1259.36	874.742	1077.58	280.311	1164.95	535.61	426.859	482.438	653.217	825.286
dHPC	837.898	998.434	592.9	657.87	636.627	647.177	666.491	598.262	276.251	0	0	0	311.66	321.386	431.063	714.355	339.623	641.598	624.112	530.617	1729.65	1014.02	1047.44	235.438	431.274	906.665	1637.55	808.127	249.867	121.53
dHPC	832.032	1564.75	791.441	820.337	939.807	954.622	1290.79	1569.28	1057.67	0	0	0	926.086	762.633	1079.91	1847.54	2952.35	1452.41	1678.09	1787.14	2318.08	1733.63	1906.47	934.674	1976.46	2313.5	1892.86	1737.07	2310.31	2350.56
dHPC	1553.87	1423.77	883.629	1098.05	975.546	873.941	1077.37	1411.07	659.858	0	0	0	152.658	60.2998	129.762	1146.59	875.48	1093.44	1166.01	1210.86	1569.45	1382.72	1741.47	323.192	1586.95	1697.57	1530.27	1369.61	1437.97	1080.49
SHAM	1099.65	1267.59	795.72	978.517	624.238	750.016	1871.98	2124.2	1709.48	187.157	47.9428	32.1343	550.493	466.216	801.857	1639.03	1490.71	562.512	941.627	1241.29	1015.17	1061.58	756.387	572.317	2647.07	1606.73	708.648	675.795	1938.33	1376.3
SHAM	1273.7	1210.74	990.055	1056.15	883.029	766.163	2200.31	2958.13	1835.66	1363.04	120.96	120.852	696.821	792.381	1214.57	1762.04	1924.56	705.175	948.979	1092.7	1247.59	1423.28	1101.74	958.435	3858	1839.07	724.874	1807.55	2585.79	2695.25
SHAM	1184.12	1237.46	939.928	927.313	860.879	709.399	2426.55	3071.66	2083.78	1033.67	149.043	41.1088	443.627	371.142	426.023	1901.72	2706.95	1447.83	1616.31	1806.84	1023.49	876.152	775.254	1508.05	3676.35	1931.92	1073.19	2214.81	2913.15	3045.07
SHAM	1052.08	1386.37	874.878	853.828	771.558	793.489	1869.7	1924.99	653.682	423.619	67.4186	121.656	356.319	405.159	768.592	1096.99	796.574	929.604	1001.14	1124.95	1348.74	1537.52	1488.48	550.917	638.369	1574.45	1671.86	996.964	1259.09	1199.33
SHAM	1325.28	1471.96	1054.66	1132.59	998.524	1079.13	2306.34	2869.94	1928.35	879.369	116.149	135.484	1373.54	1432.49	1335.7	2118.52	2384.87	1127.27	1366.79	1732.32	2576.28	2029.23	2489.17	1112.23	4671.95	2737.36	1991.62	1923.3	2649.17	2991.72
SHAM	1485.13	1563.96	1241.03	1072.57	1022.14	1095.82	1379.49	1615.74	891.237	148.59	32.5283	44.1062	1128.07	303.939	910.916	1441.28	1434.56	1296.77	1366.79	1274.59	2277.05	1749.88	2127.21	847.91	1193.79	1674.76	1437.94	1079.56	816.452	1188.13
SHAM	1051.22	1198.15	881.148	798.101	669.513	641.642	1102.52	1406.25	803.347	126.222	9.15437	31.4052	960.006	845.696	1033.11	1066.3	563.725	589.616	1315.18	881.199	1449.16	1112.43	1710.07	665.756	1758.41	1807.65	1717.47	1179.7	931.874	524.619
SHAM	1610.47	1905.66	1128.36	1082.46	1139.59	1226.6	2048.92	2905.87	1258.55	405.184	47.9914	32.0702	1275.43	1285	1249.53	2081.56	2315.58	1031.9	728.83	1141.67	2603.94	2331.32	2556.59	941.131	2916.66	2350.85	2187.43	1864.1	2304.2	2043.31
SHAM	1596.14	1178.98	858.461	1065.63	662.372	792.86	699.942	697.913	561.997	276.368	52.7166	20.3482	52.5877	6.85118	18.2377	1951.45	2129.03	807.663	1126.88	978.74	2196.28	1028.92	1358.69	1188.01	2679.82	2452.4	1613.82	1130.19	1144.44	908.016
