# Supplementary material for: Network supporting contextual fear learning after dorsal hippocampal damage has increased dependence on retrosplenial cortex
Source: PLoS Comput Biol. 2018 Aug 7;14(8):e1006207. doi: 10.1371/journal.pcbi.1006207 (PMC6097702; doi:10.1371/journal.pcbi.1006207)
Supplement: S3 Data — Organized by subject, group and total freezing time. (XLSX) [file pcbi.1006207.s011.xlsx]

## Sheet: Exp2_dHPC_PER4_CMC
subject	group	Freezing_Time
1	SHAM	228
2	SHAM	119
3	SHAM	227
4	SHAM	205
5	SHAM	238
6	SHAM	222
7	SHAM	188
8	SHAM	188
9	SHAM	241
10	SHAM	156
11	HPC	262
12	HPC	247
13	HPC	246
14	HPC	248
15	HPC	162
16	HPC	211
17	HPC	218
18	HPC	78
19	HPC	268
20	HPC	110
21	HPC	53
22	PER	235
23	PER	288
24	PER	247
25	PER	255
26	PER	147
27	PER	277
28	PER	85
29	PER	112
30	PER	120
31	PER	228
32	PER	11
33	PER	288
34	H_P	209
35	H_P	289
36	H_P	141
37	H_P	263
38	H_P	251
39	H_P	256
40	H_P	191
41	H_P	212
42	H_P	286
43	H_P	210
44	H_P	201
45	H_P	266
