# Supplementary material for: Network supporting contextual fear learning after dorsal hippocampal damage has increased dependence on retrosplenial cortex
Source: PLoS Comput Biol. 2018 Aug 7;14(8):e1006207. doi: 10.1371/journal.pcbi.1006207 (PMC6097702; doi:10.1371/journal.pcbi.1006207)
Supplement: S4 Data — Organized by subject, group and total freezing time. (XLSX) [file pcbi.1006207.s012.xlsx]

## Sheet: Sheet1
subject	group	pct_dhpc	pct_rsc	pct_rsgd	freezing
1	HPC	0.69156	0	0	148
2	SHAM	0	0	0	285
3	H_R	0.564161	0.681917	0.123567	150
4	SHAM	0	0	0	143
5	SHAM	0	0	0	280
6	HPC	0.717027	0	0	268
7	HPC	0.77535	0	0	115
8	SHAM	0	0	0	221
9	RSC	0	0.556007	0.0555313	128
10	SHAM	0	0	0	273
11	H_R	0.592301	0.688792	0.172386	180
12	HPC	0.846918	0	0	187
13	HPC	0.788499	0	0	86
14	H_R	0.616584	0.588053	0.203651	108
15	RSC	0	0.601381	0.400408	247
16	HPC	0.79579	0	0	163
17	SHAM	0	0	0	100
18	RSC	0	0.898323	0.426848	223
19	H_R	0.751928	0.910796	0.716066	148
20	H_R	0.69202	0.954538	0.78597	210
21	SHAM	0	0	0	237
22	HPC	0.651102	0	0	206
23	SHAM	0	0	0	201
24	HPC	0.849256	0	0	250
25	HPC	0.768779	0	0	205
26	SHAM	0	0	0	249
27	RSC	0	0.532802	0.119205	73
28	H_R	0.77644	0.80677	0.73042	139
29	RSC	0	0.643734	0.343573	258
30	H_R	0.863614	0.917813	0.848495	101
31	H_R	0.79922	0.724879	0.285994	57
32	RSC	0	0.722431	0.509511	75
33	H_R	0.805512	0.818211	0.549738	34
34	H_R	0.849024	0.677531	0.662843	117
35	RSC	0	0.708695	0.183505	153
36	RSC	0	0.55552	0.23807	115
37	H_R	0.682952	0.960876	0.713986	109
38	SHAM	0	0	0	118
39	RSC	0	0.788791	0.24887	158
