# Supplementary material for: Network supporting contextual fear learning after dorsal hippocampal damage has increased dependence on retrosplenial cortex
Source: PLoS Comput Biol. 2018 Aug 7;14(8):e1006207. doi: 10.1371/journal.pcbi.1006207 (PMC6097702; doi:10.1371/journal.pcbi.1006207)
Supplement: S5 Data — Organized by subject, group, test and total freezing time. (XLSX) [file pcbi.1006207.s013.xlsx]

## Sheet: CFC_post-pre_dhpc
Animal	Condition	Test	Freezing
1DORA	SHAM	1	147
1SM	SHAM	1	210.367
6DO	SHAM	1	213.433
6RA	SHAM	1	186.267
3DO	SHAM	1	252.267
7DORA	SHAM	1	133.6
8SM	SHAM	1	169.267
9RA	SHAM	1	135.567
10SM	SHAM	1	181.2
7LD	dHPC	1	10.3
8LD	dHPC	1	145
9LD	dHPC	1	138.333
2DORA	dHPC	1	50.667
2LD	dHPC	1	43.067
2RA	dHPC	1	18.433
6SM	dHPC	1	72.233
5DORA	dHPC	1	137.167
3RA	dHPC	1	199
4DO	dHPC	1	48.167
1DORA	SHAM	2	239.067
1SM	SHAM	2	253.233
6DO	SHAM	2	91.833
6RA	SHAM	2	145.267
3DO	SHAM	2	240.867
7DORA	SHAM	2	147.533
8SM	SHAM	2	230.1
9RA	SHAM	2	249.3
10SM	SHAM	2	255.2
2DORA	dHPC	2	216.367
2LD	dHPC	2	80.6
2RA	dHPC	2	82.533
6SM	dHPC	2	132.2
5DORA	dHPC	2	162.767
3RA	dHPC	2	234.033
4DO	dHPC	2	152.867
7LD	dHPC	2	106.033
8LD	dHPC	2	216
9LD	dHPC	2	216.567
