# Supplementary material for: Network supporting contextual fear learning after dorsal hippocampal damage has increased dependence on retrosplenial cortex
Source: PLoS Comput Biol. 2018 Aug 7;14(8):e1006207. doi: 10.1371/journal.pcbi.1006207 (PMC6097702; doi:10.1371/journal.pcbi.1006207)
Supplement: S6 Data — Organized by subject, group, day, phase, quadrant, latency and freezing time. (XLSX) [file pcbi.1006207.s014.xlsx]

## Sheet: dHPC_WM_CFC
Animal	Condition	Day	Phase	Quadrant	Latency	Freezing
1DO	SHAM	1	Training	NA	37.4641	62.7
1RA	SHAM	1	Training	NA	35.7891	8.6
1DORA	dHPC	1	Training	NA	36.1044	67.6
1LD	dHPC	1	Training	NA	32.9847	38
2LD	dHPC	1	Training	NA	28.1882	166.1
2RA	SHAM	1	Training	NA	36.8735	154.8
2DORA	SHAM	1	Training	NA	53.0898	179.6
3LD	SHAM	1	Training	NA	34.8465	101.5
3SM	dHPC	1	Training	NA	35.6473	173.2
3RA	SHAM	1	Training	NA	13.7971	273
3DO	SHAM	1	Training	NA	35.7791	38.9
3DORA	dHPC	1	Training	NA	38.8655	76
4DORA	dHPC	1	Training	NA	55.644	209.7
4DO	dHPC	1	Training	NA	34.8031	67
4LD	SHAM	1	Training	NA	33.7187	179.6
4SM	dHPC	1	Training	NA	59.2142	65.5
4RA	SHAM	1	Training	NA	57.7878	152.1
5SM	dHPC	1	Training	NA	23.5752	95.9
5RA	dHPC	1	Training	NA	50.322	70.9
5DO	dHPC	1	Training	NA	49.3293	105.4
5DORA	SHAM	1	Training	NA	34.0457	45.6
5LD	dHPC	1	Training	NA	49.0123	69.6
1DO	SHAM	2	Training	NA	43.038	NA
1RA	SHAM	2	Training	NA	12.6877	NA
1DORA	dHPC	2	Training	NA	25.7674	NA
1LD	dHPC	2	Training	NA	14.6396	NA
2LD	dHPC	2	Training	NA	34.2943	NA
2RA	SHAM	2	Training	NA	6.48982	NA
2DORA	SHAM	2	Training	NA	16.1745	NA
3LD	SHAM	2	Training	NA	21.2713	NA
3SM	dHPC	2	Training	NA	31.2145	NA
3RA	SHAM	2	Training	NA	21.8302	NA
3DO	SHAM	2	Training	NA	24.1508	NA
3DORA	dHPC	2	Training	NA	44.2392	NA
4DORA	dHPC	2	Training	NA	30.7157	NA
4DO	dHPC	2	Training	NA	55.9443	NA
4LD	SHAM	2	Training	NA	26.4698	NA
4SM	dHPC	2	Training	NA	20.0033	NA
4RA	SHAM	2	Training	NA	28.4635	NA
5SM	dHPC	2	Training	NA	19.1525	NA
5RA	dHPC	2	Training	NA	40.3854	NA
5DO	dHPC	2	Training	NA	60	NA
5DORA	SHAM	2	Training	NA	18.31	NA
5LD	dHPC	2	Training	NA	32.6927	NA
1DO	SHAM	3	Training	NA	6.5649	NA
1RA	SHAM	3	Training	NA	5.44711	NA
1DORA	dHPC	3	Training	NA	9.59293	NA
1LD	dHPC	3	Training	NA	10.1101	NA
2LD	dHPC	3	Training	NA	31.5499	NA
2RA	SHAM	3	Training	NA	16.8752	NA
2DORA	SHAM	3	Training	NA	35.2786	NA
3LD	SHAM	3	Training	NA	8.1665	NA
3SM	dHPC	3	Training	NA	12.5626	NA
3RA	SHAM	3	Training	NA	15.6156	NA
3DO	SHAM	3	Training	NA	7.03203	NA
3DORA	dHPC	3	Training	NA	17.3924	NA
4DORA	dHPC	3	Training	NA	17.1922	NA
4DO	dHPC	3	Training	NA	31.0744	NA
4LD	SHAM	3	Training	NA	20.287	NA
4SM	dHPC	3	Training	NA	21.0711	NA
4RA	SHAM	3	Training	NA	9.04238	NA
5SM	dHPC	3	Training	NA	34.5279	NA
5RA	dHPC	3	Training	NA	26.4531	NA
5DO	dHPC	3	Training	NA	21.5465	NA
5DORA	SHAM	3	Training	NA	18.5769	NA
5LD	dHPC	3	Training	NA	4.73807	NA
1DO	SHAM	4	Training	NA	8.15816	NA
1RA	SHAM	4	Training	NA	19.5045	NA
1DORA	dHPC	4	Training	NA	21.8719	NA
1LD	dHPC	4	Training	NA	20.7124	NA
2LD	dHPC	4	Training	NA	12.4374	NA
2RA	SHAM	4	Training	NA	6.01435	NA
2DORA	SHAM	4	Training	NA	20.7791	NA
3LD	SHAM	4	Training	NA	12.9463	NA
3SM	dHPC	4	Training	NA	12.9796	NA
3RA	SHAM	4	Training	NA	10.4438	NA
3DO	SHAM	4	Training	NA	7.51585	NA
3DORA	dHPC	4	Training	NA	17.359	NA
4DORA	dHPC	4	Training	NA	20.337	NA
4DO	dHPC	4	Training	NA	35.971	NA
4LD	SHAM	4	Training	NA	15.966	NA
4SM	dHPC	4	Training	NA	5.88922	NA
4RA	SHAM	4	Training	NA	10.669	NA
5SM	dHPC	4	Training	NA	21.2379	NA
5RA	dHPC	4	Training	NA	44.663	NA
5DO	dHPC	4	Training	NA	47.0437	NA
5DORA	SHAM	4	Training	NA	2.25225	NA
5LD	dHPC	4	Training	NA	10.5689	NA
1DO	SHAM	5	Training	NA	6.82349	NA
1RA	SHAM	5	Training	NA	9.72639	NA
1DORA	dHPC	5	Training	NA	30.4404	NA
1LD	dHPC	5	Training	NA	19.8198	NA
2LD	dHPC	5	Training	NA	11.5282	NA
2RA	SHAM	5	Training	NA	6.27294	NA
2DORA	SHAM	5	Training	NA	15.1985	NA
3LD	SHAM	5	Training	NA	7.02369	NA
3SM	dHPC	5	Training	NA	15.357	NA
3RA	SHAM	5	Training	NA	10.8442	NA
3DO	SHAM	5	Training	NA	4.17084	NA
3DORA	dHPC	5	Training	NA	15.5711	NA
4DORA	dHPC	5	Training	NA	11.8035	NA
4DO	dHPC	5	Training	NA	16.2496	NA
4LD	SHAM	5	Training	NA	5.39706	NA
4SM	dHPC	5	Training	NA	11.378	NA
4RA	SHAM	5	Training	NA	5.83917	NA
5SM	dHPC	5	Training	NA	3.54521	NA
5RA	dHPC	5	Training	NA	49.6074	NA
5DO	dHPC	5	Training	NA	15.8075	NA
5DORA	SHAM	5	Training	NA	3.58692	NA
5LD	dHPC	5	Training	NA	14.623	NA
1DO	SHAM	NA	Test	non-target	13.0464	NA
1RA	SHAM	NA	Test	non-target	9.87654	NA
1DORA	dHPC	NA	Test	non-target	19.4862	NA
1LD	dHPC	NA	Test	non-target	8.70871	NA
2LD	dHPC	NA	Test	non-target	14.8815	NA
2RA	SHAM	NA	Test	non-target	7.00701	NA
2DORA	SHAM	NA	Test	non-target	12.3123	NA
3LD	SHAM	NA	Test	non-target	20.7207	NA
3SM	dHPC	NA	Test	non-target	10.644	NA
3RA	SHAM	NA	Test	non-target	12.8462	NA
3DO	SHAM	NA	Test	non-target	15.649	NA
3DORA	dHPC	NA	Test	non-target	15.7157	NA
4DORA	dHPC	NA	Test	non-target	14.1475	NA
4DO	dHPC	NA	Test	non-target	17.0504	NA
4LD	SHAM	NA	Test	non-target	9.97664	NA
4SM	dHPC	NA	Test	non-target	17.384	NA
4RA	SHAM	NA	Test	non-target	15.2486	NA
5SM	dHPC	NA	Test	non-target	15.5489	NA
5RA	dHPC	NA	Test	non-target	13.1465	NA
5DO	dHPC	NA	Test	non-target	19.6196	NA
5DORA	SHAM	NA	Test	non-target	16.0827	NA
5LD	dHPC	NA	Test	non-target	27.5609	NA
1DO	SHAM	NA	Test	non-target	14.2809	NA
1RA	SHAM	NA	Test	non-target	10.4771	NA
1DORA	dHPC	NA	Test	non-target	13.2799	NA
1LD	dHPC	NA	Test	non-target	15.5822	NA
2LD	dHPC	NA	Test	non-target	17.4174	NA
2RA	SHAM	NA	Test	non-target	15.2486	NA
2DORA	SHAM	NA	Test	non-target	6.74007	NA
3LD	SHAM	NA	Test	non-target	12.5459	NA
3SM	dHPC	NA	Test	non-target	10.4771	NA
3RA	SHAM	NA	Test	non-target	11.3113	NA
3DO	SHAM	NA	Test	non-target	10.5772	NA
3DORA	dHPC	NA	Test	non-target	16.6166	NA
4DORA	dHPC	NA	Test	non-target	18.3517	NA
4DO	dHPC	NA	Test	non-target	16.0827	NA
4LD	SHAM	NA	Test	non-target	5.3053	NA
4SM	dHPC	NA	Test	non-target	9.27594	NA
4RA	SHAM	NA	Test	non-target	16.4498	NA
5SM	dHPC	NA	Test	non-target	12.0787	NA
5RA	dHPC	NA	Test	non-target	16.0494	NA
5DO	dHPC	NA	Test	non-target	15.649	NA
5DORA	SHAM	NA	Test	non-target	15.649	NA
5LD	dHPC	NA	Test	non-target	8.10811	NA
1DO	SHAM	NA	Test	non-target	9.70971	NA
1RA	SHAM	NA	Test	non-target	12.379	NA
1DORA	dHPC	NA	Test	non-target	14.9483	NA
1LD	dHPC	NA	Test	non-target	12.4791	NA
2LD	dHPC	NA	Test	non-target	11.378	NA
2RA	SHAM	NA	Test	non-target	17.7845	NA
2DORA	SHAM	NA	Test	non-target	12.1788	NA
3LD	SHAM	NA	Test	non-target	11.6116	NA
3SM	dHPC	NA	Test	non-target	15.6823	NA
3RA	SHAM	NA	Test	non-target	14.8148	NA
3DO	SHAM	NA	Test	non-target	13.0797	NA
3DORA	dHPC	NA	Test	non-target	8.87554	NA
4DORA	dHPC	NA	Test	non-target	13.1465	NA
4DO	dHPC	NA	Test	non-target	10.2436	NA
4LD	SHAM	NA	Test	non-target	11.1111	NA
4SM	dHPC	NA	Test	non-target	8.14147	NA
4RA	SHAM	NA	Test	non-target	10.5772	NA
5SM	dHPC	NA	Test	non-target	15.0484	NA
5RA	dHPC	NA	Test	non-target	15.7825	NA
5DO	dHPC	NA	Test	non-target	10.4771	NA
5DORA	SHAM	NA	Test	non-target	11.3113	NA
5LD	dHPC	NA	Test	non-target	8.20821	NA
1DO	SHAM	NA	Test	target	22.7561	NA
1RA	SHAM	NA	Test	target	27.3273	NA
1DORA	dHPC	NA	Test	target	11.9453	NA
1LD	dHPC	NA	Test	target	22.6894	NA
2LD	dHPC	NA	Test	target	15.8492	NA
2RA	SHAM	NA	Test	target	18.4518	NA
2DORA	SHAM	NA	Test	target	28.4952	NA
3LD	SHAM	NA	Test	target	14.9816	NA
3SM	dHPC	NA	Test	target	22.0554	NA
3RA	SHAM	NA	Test	target	21.0878	NA
3DO	SHAM	NA	Test	target	20.3537	NA
3DORA	dHPC	NA	Test	target	17.4842	NA
4DORA	dHPC	NA	Test	target	13.7137	NA
4DO	dHPC	NA	Test	target	15.015	NA
4LD	SHAM	NA	Test	target	33.1665	NA
4SM	dHPC	NA	Test	target	25.0584	NA
4RA	SHAM	NA	Test	target	17.4508	NA
5SM	dHPC	NA	Test	target	16.1828	NA
5RA	dHPC	NA	Test	target	15.0817	NA
5DO	dHPC	NA	Test	target	12.8795	NA
5DORA	SHAM	NA	Test	target	17.017	NA
5LD	dHPC	NA	Test	target	14.8815	NA
